# Supplementary material for: [(2-Dimesitylboryl)phenyl]ethynyl-Substituted [2.2]Paracyclophane Exhibiting Circularly Polarized Luminescence in Both Solution and Solid-State
Source: Molecules. 2025 Jan 18;30(2):390. doi: 10.3390/molecules30020390 (PMC11767752; doi:10.3390/molecules30020390)
Supplement: Supplementary file 1 [file molecules-30-00390-s001.zip]

Archive with 1 entries (1 files):
- molecules-3398183-supplementary.pdf
